# Supplementary material for: A Preliminary Study on the Prognostic Impact of Neutrophil to Lymphocyte Ratio of the Bronchoalveolar Lavage Fluid in Patients with Lung Cancer
Source: Diagnostics (Basel). 2021 Nov 25;11(12):2201. doi: 10.3390/diagnostics11122201 (PMC8700371; doi:10.3390/diagnostics11122201)
Supplement: Supplementary file 1 [file diagnostics-11-02201-s001.zip]

Archive with 1 entries (1 files):
- diagnostics-1423726-supplementary.pdf
